# Supplementary material for: Large Enhancement of the Luminescence Properties of an Eu(III) Dye upon Association with the DNA-CTMA Matrix
Source: Molecules. 2025 Mar 20;30(6):1395. doi: 10.3390/molecules30061395 (PMC11944783; doi:10.3390/molecules30061395)
Supplement: Supplementary file 1 [file molecules-30-01395-s001.zip]

Archive with 1 entries (1 files):
- molecules-3504156-supplementary.pdf
